# Supplementary material for: An ongoing secondary task can reduce the illusory truth effect
Source: Front Psychol. 2024 Jan 3;14:1215432. doi: 10.3389/fpsyg.2023.1215432 (PMC10792064; doi:10.3389/fpsyg.2023.1215432)
Supplement: Supplementary file 2 [file Data_Sheet_2.xlsx]

## Sheet: Lyetal_Experiment1 Data
Date	Shoebox Exposure CB1_1	Shoebox Exposure Accuracy CB1_1	Shoebox Exposure CB1_2	Shoebox Exposure Accuracy CB1_2	Shoebox Exposure CB1_3	Shoebox Exposure Accuracy CB1_3	Shoebox Exposure CB1_4	Shoebox Exposure Accuracy CB1_4	Shoebox Exposure CB1_5	Shoebox Exposure Accuracy CB1_5	Shoebox Exposure CB1_6	Shoebox Exposure Accuracy CB1_6	Shoebox Exposure CB1_7	Shoebox Exposure Accuracy CB1_7	Shoebox Exposure CB1_8	Shoebox Exposure Accuracy CB1_8	Shoebox Exposure CB1_9	Shoebox Exposure Accuracy CB1_9	Q1220_First Click	Shoebox Exposure CB1_10	Shoebox Exposure Accuracy CB1_10	Shoebox Exposure CB1_11	Shoebox Exposure Accuracy CB1_11	Shoebox Exposure CB1_12	Shoebox Exposure Accuracy CB1_12	Shoebox Exposure CB1_13	Shoebox Exposure Accuracy CB1_13	Shoebox Exposure CB1_14	Shoebox Exposure Accuracy CB1_14	Shoebox Exposure CB1_15	Shoebox Exposure Accuracy CB1_15	Shoebox Exposure CB1_16	Shoebox Exposure Accuracy CB1_16	Shoebox Exposure CB1_17	Shoebox Exposure Accuracy CB1_17	Shoebox Exposure CB1_18	Shoebox Exposure Accuracy CB1_18	Shoebox Exposure CB2_1	Shoebox Exposure Accuracy CB2_1	Shoebox Exposure CB2_2	Shoebox Exposure Accuracy CB2_2	Shoebox Exposure CB2_3	Shoebox Exposure Accuracy CB2_3	Shoebox Exposure CB2_4	Shoebox Exposure Accuracy CB2_4	Shoebox Exposure CB2_5	Shoebox Exposure Accuracy CB2_5	Shoebox Exposure CB2_6	Shoebox Exposure Accuracy CB2_6
11/11/2020 4:02 PM
11/11/2020 3:57 PM	2	0	2	0	2	0	1	1	1	1	1	1	1	0	1	1	1	0	0	1	0	1	0	2	0	1	1	1	1	1	1	1	1	1	1	1	0
11/11/2020 4:06 PM
11/11/2020 3:58 PM
11/11/2020 4:13 PM
11/11/2020 4:10 PM
11/11/2020 3:59 PM																																						1	1	1	0	1	1	1	0	1	0	1	1
11/11/2020 4:15 PM
11/11/2020 4:33 PM
11/11/2020 4:29 PM	2	0	2	0	1	1	2	0	2	1	2	0	2	1	1	1	2	1	0	2	1	1	0	1	1	1	1	1	1	1	1	2	0	2	0	2	1
11/11/2020 4:36 PM
11/11/2020 4:23 PM																																						1	1	2	1	1	1	1	0	2	1	1	1
11/11/2020 4:24 PM
11/11/2020 4:11 PM																																						1	1	1	0	1	1	2	1	1	0	1	1
11/11/2020 4:25 PM
11/11/2020 4:43 PM
11/11/2020 3:57 PM
11/11/2020 4:45 PM																																						1	1	2	1	1	1	2	1	1	0	1	1
11/11/2020 4:52 PM
11/11/2020 4:44 PM
11/11/2020 4:55 PM
11/11/2020 5:09 PM
11/11/2020 5:05 PM																																						1	1	2	1	1	1	2	1	2	1	1	1
11/11/2020 5:13 PM
11/11/2020 5:11 PM																																						1	1	1	0	1	1	1	0	2	1	2	1
11/11/2020 5:16 PM
11/11/2020 5:21 PM
11/11/2020 4:51 PM	1	1	1	1	1	1	1	1	1	1	1	1	2	1	1	1	2	1	0	2	1	2	1	1	1	1	1	1	1	1	1	1	1	1	1	2	1
11/11/2020 5:23 PM	1	1	1	1	2	0	1	1	1	1	2	0	1	0	2	0	2	1	0	2	1	1	0	2	0	2	0	1	1	2	0	2	0	1	1	1	0
11/11/2020 5:06 PM
11/11/2020 6:13 PM
11/11/2020 6:11 PM
11/11/2020 6:07 PM
11/11/2020 6:08 PM
11/11/2020 5:59 PM
11/11/2020 5:57 PM	1	1	1	1	1	1	1	1	1	1	1	1	1	0	1	1	1	0	0	1	0	2	1	1	1	1	1	2	0	1	1	1	1	2	0	2	1
11/11/2020 6:11 PM	1	1	1	1	2	0	2	0	2	1	2	0	1	0	1	1	2	1	0	1	0	2	1	2	0	1	1	2	0	2	0	2	0	2	0	1	0
11/11/2020 6:16 PM																																						2	0	2	1	1	1	2	1	2	1	1	1
11/11/2020 6:16 PM																																						2	0	2	1	1	1	1	0	2	1	1	1
11/11/2020 6:28 PM
11/11/2020 6:24 PM
11/11/2020 6:23 PM
11/11/2020 5:59 PM																																						1	1	2	1	1	1	2	1	1	0	1	1
11/11/2020 7:04 PM	1	1	1	1	1	1	1	1	1	1	2	0	1	0	1	1	1	0	0	2	1	1	0	1	1	1	1	1	1	1	1	1	1	1	1	1	0
11/11/2020 7:14 PM
11/11/2020 7:16 PM
11/11/2020 8:16 PM																																						2	0	1	0	1	1	2	1	1	0	1	1
11/11/2020 9:03 PM
11/11/2020 9:14 PM
11/15/2020 4:33 PM	1	1	1	1	1	1	1	1	1	1	1	1	2	1	1	1	1	0	0	2	1	2	1	1	1	1	1	1	1	1	1	1	1	1	1	2	1
11/15/2020 4:33 PM
11/15/2020 4:33 PM																																						1	1	2	1	1	1	2	1	2	1	2	1
11/15/2020 4:34 PM																																						1	1	2	1	1	1	2	1	1	0	1	1
11/15/2020 4:33 PM
11/15/2020 4:40 PM
11/15/2020 4:42 PM
11/15/2020 4:33 PM
11/15/2020 4:38 PM
11/15/2020 4:34 PM	1	1	1	1	1	1	1	1	1	1	1	1	1	0	1	1	1	0	0	1	0	1	0	1	1	1	1	1	1	1	1	1	1	1	1	1	0
11/15/2020 4:41 PM
11/15/2020 4:38 PM																																						1	1	1	0	1	1	1	0	1	0	1	1
11/15/2020 4:41 PM
11/15/2020 4:37 PM
11/15/2020 4:40 PM	1	1	1	1	1	1	1	1	1	1	1	1	2	1	1	1	1	0	0	2	1	1	0	1	1	1	1	1	1	1	1	1	1	1	1	1	0
11/15/2020 4:36 PM	1	1	1	1	1	1	1	1	1	1	1	1	1	0	1	1	1	0	0	1	0	1	0	1	1	1	1	1	1	1	1	1	1	1	1	1	0
11/15/2020 4:44 PM
11/15/2020 4:46 PM
11/15/2020 4:44 PM																																						1	1	1	0	1	1	1	0	1	0	1	1
11/15/2020 4:58 PM
11/15/2020 4:53 PM
11/15/2020 4:57 PM																																						1	1	2	1	1	1	2	1	1	0	1	1
11/15/2020 4:41 PM																																						1	1	1	0	1	1	2	1	1	0	1	1
11/15/2020 5:02 PM
11/15/2020 4:59 PM	1	1	1	1	1	1	1	1	2	1	1	1	2	1	1	1	2	1	0	2	1	2	1	1	1	1	1	1	1	1	1	1	1	1	1	2	1
11/15/2020 4:34 PM
11/15/2020 4:34 PM
11/15/2020 5:02 PM
11/15/2020 5:10 PM
11/15/2020 4:58 PM																																						2	0	1	0	1	1	1	0	2	1	2	1
11/15/2020 5:03 PM	1	1	1	1	1	1	1	1	1	1	1	1	1	0	1	1	1	0	0	1	0	1	0	1	1	1	1	1	1	2	0	1	1	1	1	2	1
11/15/2020 4:44 PM
11/15/2020 5:22 PM	1	1	1	1	1	1	1	1	1	1	1	1	2	1	1	1	2	1	0	2	1	2	1	1	1	1	1	1	1	1	1	1	1	1	1	2	1
11/15/2020 5:08 PM
11/15/2020 4:43 PM
11/15/2020 5:07 PM
11/15/2020 4:55 PM
11/15/2020 5:24 PM
11/15/2020 5:25 PM
11/15/2020 5:31 PM																																						1	1	2	1	1	1	2	1	2	1	1	1
11/15/2020 5:37 PM	1	1	1	1	1	1	1	1	1	1	1	1	2	1	1	1	2	1	0	2	1	2	1	1	1	1	1	1	1	1	1	1	1	1	1	2	1
11/15/2020 4:54 PM	1	1	1	1	1	1	1	1	1	1	1	1	2	1	1	1	2	1	0	1	0	2	1	1	1	1	1	1	1	1	1	1	1	1	1	2	1
11/15/2020 5:05 PM																																						1	1	1	0	1	1	1	0	1	0	1	1
11/15/2020 5:33 PM
11/15/2020 5:55 PM
11/15/2020 4:55 PM
11/15/2020 6:04 PM
11/15/2020 5:52 PM
11/15/2020 6:13 PM	1	1	1	1	1	1	1	1	1	1	1	1	2	1	1	1	2	1	0	2	1	2	1	1	1	1	1	1	1	1	1	1	1	1	1	2	1
11/15/2020 6:15 PM
11/15/2020 6:28 PM
11/15/2020 6:35 PM
11/15/2020 6:35 PM
11/15/2020 6:34 PM
11/15/2020 6:40 PM
11/15/2020 6:34 PM	1	1	1	1	1	1	1	1	1	1	1	1	2	1	1	1	2	1	0	2	1	2	1	1	1	1	1	1	1	1	1	1	1	1	1	2	1
11/15/2020 6:34 PM																																						1	1	1	0	2	0	1	0	2	1	1	1
11/15/2020 6:42 PM
11/15/2020 6:40 PM	1	1	1	1	1	1	1	1	1	1	1	1	2	1	1	1	1	0	0	2	1	2	1	1	1	1	1	1	1	1	1	1	1	1	1	2	1
11/15/2020 6:43 PM
11/15/2020 6:34 PM
11/15/2020 6:38 PM	1	1	1	1	1	1	1	1	1	1	1	1	2	1	1	1	1	0	0	2	1	2	1	1	1	1	1	1	1	1	1	1	1	1	1	2	1
11/15/2020 6:36 PM
11/15/2020 6:34 PM
11/15/2020 6:35 PM
11/15/2020 6:38 PM																																						1	1	2	1	1	1	2	1	2	1	1	1
11/15/2020 6:51 PM
11/15/2020 6:43 PM																																						1	1	2	1	1	1	2	1	2	1	2	1
11/15/2020 6:37 PM
11/15/2020 6:50 PM
11/15/2020 6:30 PM	2	0	1	1	1	1	1	1	2	1	1	1	2	1	1	1	1	0	0	2	1	2	1	1	1	1	1	1	1	1	1	1	1	1	1	2	1
11/15/2020 6:23 PM
11/15/2020 6:35 PM
11/15/2020 6:43 PM
11/15/2020 6:44 PM																																						1	1	1	0	1	1	1	0	1	0	1	1
11/15/2020 7:05 PM
11/15/2020 6:37 PM
11/15/2020 6:58 PM	1	1	1	1	1	1	1	1	2	1	2	0	1	0	1	1	2	1	0	2	1	2	1	1	1	2	0	1	1	1	1	1	1	1	1	1	0
11/15/2020 7:16 PM
11/15/2020 6:45 PM
11/15/2020 7:17 PM																																						1	1	1	0	1	1	1	0	1	0	1	1
11/15/2020 7:13 PM	1	1	1	1	1	1	1	1	1	1	1	1	1	0	1	1	1	0	0	1	0	1	0	1	1	1	1	1	1	1	1	1	1	1	1	2	1
11/15/2020 7:05 PM
11/15/2020 7:39 PM
11/15/2020 7:50 PM
11/15/2020 7:52 PM																																						1	1	2	1	1	1	2	1	2	1	2	1
11/15/2020 8:04 PM
11/15/2020 7:57 PM
11/15/2020 8:15 PM
11/15/2020 7:59 PM	1	1	1	1	1	1	1	1	1	1	1	1	2	1	1	1	2	1	0	2	1	2	1	1	1	1	1	1	1	1	1	1	1	1	1	2	1
11/15/2020 7:14 PM
11/15/2020 8:36 PM																																						1	1	1	0	1	1	1	0	1	0	1	1
11/15/2020 8:39 PM
11/15/2020 8:56 PM
11/15/2020 8:48 PM	1	1	1	1	1	1	1	1	1	1	1	1	1	0	1	1	1	0	0	1	0	2	1	1	1	1	1	1	1	1	1	2	0	1	1	2	1
11/15/2020 8:52 PM
11/15/2020 8:46 PM
11/15/2020 9:42 PM
11/15/2020 10:41 PM
11/16/2020 1:22 AM	2	0	1	1	1	1	1	1	2	1	1	1	2	1	1	1	1	0	0	1	0	1	0	1	1	1	1	1	1	2	0	2	0	1	1	2	1
[truncated: 415 more columns]
