# Supplementary material for: An ongoing secondary task can reduce the illusory truth effect
Source: Front Psychol. 2024 Jan 3;14:1215432. doi: 10.3389/fpsyg.2023.1215432 (PMC10792064; doi:10.3389/fpsyg.2023.1215432)
Supplement: Supplementary file 3 [file Data_Sheet_3.xlsx]

## Sheet: Lyetal_Experiment2 Data
Date	Task@StudyExpCB1_1	Task@StudyExpAccCB1_1	Task@StudyExpCB1_2	Task@StudyExpAccCB1_2	Task@StudyExpCB1_3	Task@StudyExpAccCB1_3	Task@StudyExpCB1_4	Task@StudyExpAccCB1_4	Task@StudyExpCB1_5	Task@StudyExpAccCB1_5	Task@StudyExpCB1_6	Task@StudyExpAccCB1_6	Task@StudyExpCB1_7	Task@StudyExpAccCB1_7	Task@StudyExpCB1_8	Task@StudyExpAccCB1_8	Task@StudyExpCB1_9	Task@StudyExpAccCB1_9	Task@StudyExpCB1_10	Task@StudyExpAccCB1_10	Task@StudyExpCB1_11	Task@StudyExpAccCB1_11	Task@StudyExpCB1_12	Task@StudyExpAccCB1_12	Task@StudyExpCB1_13	Task@StudyExpAccCB1_13	Task@StudyExpCB1_14	Task@StudyExpAccCB1_14	Task@StudyExpCB1_15	Task@StudyExpAccCB1_15	Task@StudyExpCB1_16	Task@StudyExpAccCB1_16	Task@StudyExpCB1_17	Task@StudyExpAccCB1_17	Task@StudyExpCB1_18	Task@StudyExpAccCB1_18	Task@StudyExpCB2_1	Task@StudyExpAccCB2_1	Task@StudyExpCB2_2	Task@StudyExpAccCB2_2	Task@StudyExpCB2_3	Task@StudyExpAccCB2_3	Task@StudyExpCB2_4	Task@StudyExpAccCB2_4	Task@StudyExpCB2_5	Task@StudyExpAccCB2_5	Task@StudyExpCB2_6	Task@StudyExpAccCB2_6	Task@StudyExpCB2_7
02/18/2021 11:18 PM																																					2	1	1	1	1	1	1	1	1	1	1	1	2
02/18/2021 11:21 PM	2	1	2	1	2	1	2	1	1	1	1	1	1	1	1	1	1	1	1	1	2	1	2	1	1	1	1	1	1	1	1	1			2	1
02/18/2021 11:34 PM
02/18/2021 11:34 PM	2	1	2	1	2	1	2	1	1	1	1	1	1	1	1	1	1	1	1	1	2	1	2	1	1	1	1	1	1	1	1	1	1	1	2	1
02/18/2021 11:34 PM	2	1	2	1	2	1	1	0	1	1	1	1	1	1	1	1	1	1	1	1	1	0	2	1	1	1	1	1	1	1	1	1			2	1
02/18/2021 11:40 PM
02/18/2021 11:37 PM
02/18/2021 11:48 PM	2	1	2	1	2	1	2	1	1	1	1	1	1	1	1	1	1	1	1	1	2	1	2	1	1	1	1	1	1	1	1	1	1	1	2	1
02/18/2021 11:56 PM																																					1	0	2	0	1	1	2	0	2	0	1	1	1
02/19/2021 12:30 AM
02/19/2021 1:14 AM
02/19/2021 1:16 AM																																					1	0	1	1	2	0	2	0	2	0	2	0	1
02/19/2021 1:20 AM
02/19/2021 1:15 AM																																					1	0	2	0	2	0	2	0	2	0	2	0	1
02/19/2021 1:15 AM	2	1	2	1	2	1	2	1	1	1	1	1	1	1	1	1	1	1	1	1	2	1	2	1	1	1	1	1	1	1	1	1			2	1
02/19/2021 1:15 AM
02/19/2021 1:20 AM
02/19/2021 1:14 AM
02/19/2021 1:24 AM
02/19/2021 1:14 AM																																					1	0	1	1	2	0	1	1	1	1	1	1	2
02/19/2021 1:18 AM																																					1	0	2	0	1	1	1	1	1	1	2	0	1
02/19/2021 1:32 AM	1	0	1	0	2	1	1	0	2	0	2	0	2	0	2	0	2	0	2	0	1	0	2	1	2	0	2	0	2	0	2	0	2	0	2	1
02/19/2021 1:57 AM																																					1	0	2	0	2	0	2	0	2	0	2	0	1
02/19/2021 2:09 AM
02/19/2021 3:26 AM	1	0	1	0	1	0	1	0	2	0	2	0	2	0	2	0	2	0	2	0	1	0	2	1	2	0	2	0	2	0	2	0			1	0
02/19/2021 4:04 AM
02/21/2021 8:58 PM
02/21/2021 9:00 PM	1	0	1	0	1	0	1	0	1	1	1	1	1	1	1	1	1	1	1	1	1	0	2	1	1	1	2	0	1	1	1	1	1	1	1	0
02/21/2021 8:58 PM
02/21/2021 9:00 PM																																					2	1	1	1	1	1	1	1	1	1	1	1	2
02/21/2021 9:07 PM
02/21/2021 9:05 PM	2	1	2	1	2	1	2	1	1	1	1	1	1	1	1	1	2	0	1	1	2	1	2	1	1	1	1	1	1	1	1	1	1	1	2	1
02/21/2021 9:02 PM
02/21/2021 9:05 PM
02/21/2021 9:36 PM
02/21/2021 9:27 PM	2	1	2	1	2	1	2	1	1	1	1	1	1	1	1	1	1	1	1	1	1	0	1	0	1	1	2	0	1	1	1	1			2	1
02/21/2021 9:33 PM																																					2	1	1	1	1	1	1	1	1	1	1	1	2
02/21/2021 9:34 PM
02/21/2021 10:08 PM	1	0	1	0	1	0	2	1	1	1	2	0	1	1	1	1	2	0	1	1	2	1	1	0	1	1	1	1	1	1	1	1	1	1	2	1
02/21/2021 10:29 PM
02/21/2021 10:32 PM																																					2	1	1	1	1	1	1	1	1	1	1	1	2
02/21/2021 11:00 PM																																					2	1	1	1	1	1	1	1	1	1	1	1	2
02/21/2021 11:08 PM																																					2	1	2	0	2	0	1	1	2	0	2	0	2
02/21/2021 11:16 PM
02/21/2021 11:05 PM
02/21/2021 11:01 PM
02/22/2021 12:04 AM
02/22/2021 1:13 AM
02/22/2021 3:26 AM	1	0	2	1	1	0	1	0	2	0	1	1	1	1	1	1	1	1	1	1	1	0	1	0	1	1	1	1	1	1	1	1	1	1	1	0
02/22/2021 4:11 AM	1	0	1	0	1	0	1	0	1	1	1	1	1	1	1	1	1	1	1	1	1	0	1	0	1	1	1	1	1	1	1	1			1	0
02/22/2021 12:51 AM																																					2	1	1	1	1	1	1	1	1	1	1	1	2
02/24/2021 12:04 AM
02/24/2021 12:04 AM
02/24/2021 12:03 AM
02/24/2021 12:02 AM
02/24/2021 12:02 AM	2	1	2	1	2	1	2	1	1	1	1	1	1	1	1	1	1	1	1	1	2	1	2	1	1	1	1	1	1	1	1	1			2	1
02/24/2021 12:03 AM
02/24/2021 12:04 AM
02/24/2021 12:06 AM
02/24/2021 12:06 AM																																					2	1	1	1	1	1	1	1	1	1	1	1	2
02/24/2021 12:11 AM																																					1	0	1	1	2	0	1	1	1	1	1	1	1
02/24/2021 12:03 AM																																					2	1	1	1	1	1	1	1	1	1	2	0	2
02/24/2021 12:09 AM
02/24/2021 12:04 AM																																					2	1	1	1	1	1	1	1	1	1	1	1	2
02/24/2021 12:09 AM
02/24/2021 12:11 AM
02/24/2021 12:10 AM	1	0	1	0	1	0	1	0	2	0	2	0	2	0	2	0	1	1	1	1	1	0	1	0	2	0	2	0	2	0	2	0	2	0	1	0
02/24/2021 12:08 AM	2	1	2	1	2	1	2	1	1	1	1	1	1	1	1	1	1	1	1	1	2	1	1	0	1	1	1	1	1	1	1	1	1	1	2	1
02/24/2021 12:04 AM	2	1	2	1	2	1	2	1	1	1	1	1	1	1	1	1	1	1	1	1	2	1	2	1	1	1	1	1	1	1	1	1	1	1	2	1
02/24/2021 12:04 AM	2	1	2	1	2	1	2	1	1	1	1	1	1	1	1	1	1	1	1	1	2	1	1	0	1	1	1	1	1	1	1	1			2	1
02/24/2021 12:12 AM
02/24/2021 12:15 AM																																					2	1	1	1	1	1	1	1	1	1	1	1	2
02/24/2021 12:10 AM																																					1	0	2	0	1	1	1	1	1	1	1	1	2
02/24/2021 12:16 AM
02/24/2021 12:13 AM
02/24/2021 12:19 AM	1	0	2	1	1	0	1	0	1	1	1	1	1	1	1	1	1	1	1	1	1	0	1	0	1	1	1	1	1	1	1	1	1	1	1	0
02/24/2021 12:08 AM
02/24/2021 12:21 AM
02/24/2021 12:14 AM
02/24/2021 12:12 AM	1	0	2	1	2	1	1	0	1	1	1	1	1	1	1	1	1	1	1	1	2	1	1	0	1	1	1	1	1	1	2	0	1	1	2	1
02/24/2021 12:11 AM
02/24/2021 12:33 AM
02/24/2021 12:10 AM																																					2	1	1	1	1	1	1	1	1	1	1	1	1
02/24/2021 12:16 AM																																					2	1	2	0	2	0	2	0	2	0	2	0	2
02/24/2021 12:36 AM																																					1	0	1	1	1	1	1	1	1	1	1	1	1
02/24/2021 12:11 AM	1	0	1	0	1	0	1	0	1	1	1	1	1	1	1	1	1	1	1	1	1	0	1	0	1	1	1	1	1	1	1	1			1	0
02/24/2021 12:39 AM																																					1	0	1	1	1	1	1	1	1	1	1	1	1
02/24/2021 12:35 AM
02/24/2021 12:05 AM																																					2	1	1	1	1	1	1	1	1	1	1	1	2
02/24/2021 12:15 AM	2	1	2	1	1	0	2	1	1	1	1	1	1	1	1	1	2	0	1	1	2	1	1	0	1	1	1	1	1	1	1	1			1	0
02/24/2021 12:51 AM
02/24/2021 12:14 AM
02/24/2021 12:47 AM
02/24/2021 12:35 AM	2	1	2	1	2	1	2	1	1	1	1	1	1	1	1	1	1	1	1	1	2	1	1	0	1	1	1	1	1	1	1	1			2	1
02/24/2021 12:44 AM	2	1	2	1	2	1	2	1	1	1	1	1	1	1	1	1	1	1	1	1	2	1	2	1	1	1	1	1	1	1	1	1	1	1	2	1
02/24/2021 12:48 AM
02/24/2021 12:46 AM																																					2	1	1	1	1	1	1	1	1	1	1	1	2
02/24/2021 12:44 AM	2	1	2	1	2	1	2	1	1	1	1	1	1	1	1	1	1	1	1	1	2	1	2	1	1	1	1	1	1	1	1	1	1	1	2	1
02/24/2021 12:31 AM
02/24/2021 12:40 AM
02/24/2021 1:12 AM
02/24/2021 1:09 AM
02/24/2021 12:44 AM	2	1	2	1	2	1	2	1	1	1	1	1	1	1	1	1	1	1	1	1	2	1	2	1	1	1	1	1	1	1	1	1			2	1
02/24/2021 1:24 AM	2	1	2	1	1	0	2	1	1	1	1	1	1	1	1	1	1	1	1	1	2	1	1	0	1	1	1	1	1	1	2	0	1	1	1	0
02/24/2021 1:13 AM
02/24/2021 1:26 AM	1	0	1	0	1	0	1	0	2	0	2	0	2	0	2	0	2	0	2	0	1	0	1	0	2	0	2	0	2	0	2	0			1	0
02/24/2021 1:32 AM
02/24/2021 1:33 AM																																					2	1	2	0	1	1	1	1	1	1	1	1	2
02/24/2021 1:42 AM																																					2	1	1	1	1	1	1	1	1	1	1	1	2
02/24/2021 2:03 AM
02/24/2021 2:06 AM	2	1	2	1	1	0	1	0	1	1	1	1	1	1	2	0	2	0	1	1	2	1	1	0	2	0	2	0	2	0	2	0	2	0	1	0
02/24/2021 2:04 AM																																					1	0	2	0	1	1	1	1	1	1	2	0	2
02/24/2021 2:04 AM
02/24/2021 2:07 AM
02/24/2021 2:05 AM	2	1	2	1	2	1	2	1	1	1	1	1	1	1	1	1	2	0	1	1	2	1	2	1	2	0	1	1	1	1	1	1	1	1	2	1
02/24/2021 2:06 AM																																					2	1	1	1	1	1	1	1	1	1	1	1	2
02/24/2021 2:06 AM
02/24/2021 2:15 AM
02/24/2021 2:03 AM
02/24/2021 1:31 AM
02/24/2021 2:10 AM																																					1	0	1	1	1	1	1	1	1	1	1	1	1
02/24/2021 2:14 AM	1	0	1	0	2	1	1	0	2	0	2	0	2	0	2	0	2	0	2	0	1	0	1	0	2	0	2	0	2	0	2	0			1	0
02/24/2021 2:11 AM
02/24/2021 2:09 AM
02/24/2021 2:30 AM																																					2	1	1	1	1	1	1	1	1	1	1	1	2
02/24/2021 2:04 AM	2	1	2	1	1	0	2	1	1	1	1	1	1	1	1	1	1	1	1	1	2	1	1	0	1	1	1	1	1	1	1	1			1	0
02/24/2021 2:45 AM
02/24/2021 2:52 AM	2	1	2	1	2	1	2	1	1	1	1	1	1	1	1	1	1	1	1	1	2	1	2	1	1	1	1	1	1	1	1	1	1	1	2	1
02/24/2021 2:53 AM
02/24/2021 2:21 AM																																					2	1	2	0	1	1	1	1	1	1	1	1	2
02/24/2021 2:50 AM	2	1	2	1	1	0	2	1	1	1	1	1	1	1	1	1	1	1	1	1	2	1	1	0	1	1	1	1	1	1	1	1			1	0
02/24/2021 3:07 AM																																					2	1	2	0	2	0	1	1	1	1	1	1	2
02/24/2021 2:47 AM																																					2	1	1	1	1	1	1	1	1	1	1	1	2
02/24/2021 3:06 AM
02/24/2021 2:37 AM
02/24/2021 3:23 AM																																					1	0	1	1	1	1	1	1	1	1	1	1	1
02/24/2021 4:04 AM
02/24/2021 4:17 AM
02/24/2021 4:34 AM	2	1	2	1	2	1	2	1	1	1	2	0	2	0	2	0	2	0	1	1	2	1	2	1	2	0	2	0	2	0	2	0	2	0	2	1
02/24/2021 4:32 AM
02/24/2021 4:39 AM																																					1	0	1	1	1	1	1	1	1	1	2	0	2
02/24/2021 3:25 AM	2	1	2	1	2	1	2	1	1	1	1	1	1	1	1	1	1	1	1	1	2	1	2	1	1	1	1	1	1	1	1	1			2	1
02/24/2021 5:01 AM
02/24/2021 5:17 AM
02/24/2021 6:06 AM	1	0	1	0	1	0	1	0	2	0	2	0	2	0	2	0	2	0	2	0	1	0	1	0	1	1	2	0	2	0	2	0			1	0
02/24/2021 7:36 AM
02/24/2021 9:38 AM
02/24/2021 9:50 AM	2	1	2	1	2	1	2	1	1	1	2	0	1	1	2	0	1	1	1	1	2	1	2	1	1	1	1	1	1	1	1	1	1	1	2	1
02/24/2021 2:19 AM																																					2	1	1	1	1	1	1	1	1	1	1	1	2
02/24/2021 4:11 PM
02/24/2021 4:12 PM	2	1	2	1	2	1	2	1	1	1	1	1	1	1	1	1	1	1	1	1	2	1	1	0	1	1	1	1	1	1	2	0			2	1
02/24/2021 4:21 PM	1	0	1	0	2	1	1	0	1	1	1	1	1	1	2	0	1	1	1	1	1	0	1	0	1	1	2	0	2	0	2	0	2	0	1	0
02/24/2021 4:19 PM
02/24/2021 4:22 PM
02/24/2021 4:30 PM
02/24/2021 4:14 PM																																					2	1	1	1	1	1	1	1	1	1	1	1	2
02/24/2021 4:29 PM	2	1	2	1	2	1	2	1	1	1	1	1	1	1	1	1	1	1	1	1	2	1	2	1	1	1	1	1	1	1	1	1	1	1	2	1
02/24/2021 4:28 PM
02/24/2021 4:38 PM
02/24/2021 4:30 PM	1	0	2	1	1	0	1	0	1	1	2	0	1	1	2	0	1	1	1	1	2	1	1	0	1	1	2	0	2	0	1	1			2	1
02/24/2021 4:32 PM																																					1	0	1	1	2	0	2	0	2	0	2	0	2
02/24/2021 4:54 PM	1	0	1	0	1	0	1	0	1	1	1	1	1	1	1	1	1	1	1	1	1	0	1	0	1	1	1	1	1	1	1	1	1	1	1	0
02/24/2021 4:55 PM
02/24/2021 4:50 PM
02/24/2021 5:05 PM
02/24/2021 5:02 PM	2	1	2	1	2	1	2	1	1	1	1	1	2	0	1	1	1	1	1	1	1	0	2	1	1	1	1	1	1	1	1	1			2	1
02/24/2021 4:58 PM																																					1	0	1	1	1	1	1	1	1	1	1	1	2
02/24/2021 5:04 PM
02/24/2021 5:17 PM
02/24/2021 5:12 PM																																					2	1	1	1	1	1	1	1	1	1	1	1	2
02/24/2021 5:39 PM	2	1	2	1	2	1	2	1	1	1	1	1	1	1	1	1	1	1	1	1	2	1	2	1	1	1	1	1	1	1	1	1			2	1
02/24/2021 5:09 PM
02/24/2021 5:51 PM	1	0	2	1	2	1	1	0	2	0	1	1	2	0	2	0	1	1	2	0	1	0	1	0	2	0	1	1	2	0	2	0	2	0	2	1
02/24/2021 6:11 PM
02/24/2021 6:21 PM
02/24/2021 6:20 PM
02/24/2021 6:20 PM																																					2	1	1	1	1	1	1	1	1	1	1	1	2
02/24/2021 6:12 PM																																					1	0	1	1	2	0	1	1	1	1	2	0	1
02/24/2021 6:18 PM
02/24/2021 6:48 PM	2	1	2	1	2	1	2	1	1	1	1	1	1	1	1	1	1	1	1	1	2	1	2	1	1	1	1	1	1	1	1	1	1	1	2	1
02/24/2021 6:53 PM	2	1	2	1	2	1	2	1	1	1	1	1	1	1	1	1	1	1	1	1	2	1	2	1	1	1	1	1	1	1	1	1	1	1	2	1
02/24/2021 6:50 PM
02/24/2021 7:02 PM
02/24/2021 7:16 PM
02/24/2021 7:29 PM																																					2	1	1	1	1	1	1	1	1	1	1	1	2
02/24/2021 7:31 PM
02/24/2021 7:44 PM	2	1	2	1	2	1	2	1	1	1	1	1	1	1	1	1	1	1	1	1	2	1	2	1	1	1	1	1	1	1	1	1			2	1
02/24/2021 7:31 PM
02/24/2021 7:45 PM
02/24/2021 7:54 PM	2	1	2	1	2	1	2	1	1	1	1	1	1	1	1	1	1	1	1	1	2	1	2	1	1	1	1	1	1	1	1	1			2	1
02/24/2021 8:02 PM																																					2	1	1	1	1	1	1	1	1	1	1	1	1
02/24/2021 8:02 PM
02/24/2021 8:41 PM	2	1	2	1	2	1	2	1	1	1	1	1	1	1	1	1	1	1	1	1	2	1	2	1	1	1	1	1	1	1	1	1	1	1	2	1
02/24/2021 8:52 PM
02/24/2021 9:13 PM																																					1	0	2	0	1	1	2	0	2	0	2	0	1
02/24/2021 9:50 PM
02/24/2021 10:37 PM
02/24/2021 10:46 PM
02/18/2021 12:46 AM
02/25/2021 6:57 AM	1	0	1	0	1	0	1	0	1	1	1	1	1	1	1	1	1	1	1	1	1	0	1	0	1	1	1	1	1	1	1	1			1	0
[truncated: 239 more columns]
