# Supplementary material for: An ongoing secondary task can reduce the illusory truth effect
Source: Front Psychol. 2024 Jan 3;14:1215432. doi: 10.3389/fpsyg.2023.1215432 (PMC10792064; doi:10.3389/fpsyg.2023.1215432)
Supplement: Supplementary file 4 [file Data_Sheet_4.xlsx]

## Sheet: Lyetal_Experiment 3 Data
StartDate	EndDate	Status	IPAddress	Progress	Duration (in seconds)	Finished	RecordedDate	ResponseId	RecipientLastName	RecipientFirstName	RecipientEmail	ExternalReference	LocationLatitude	LocationLongitude	DistributionChannel	UserLanguage	consentagree	ControlExpCB1_1	1_Q1173_Last Click	1_Q1173_Page Submit	1_Q1173_Click Count	2_Q1173_First Click	2_Q1173_Last Click	2_Q1173_Page Submit	2_Q1173_Click Count	3_Q1173_First Click	3_Q1173_Last Click	3_Q1173_Page Submit	3_Q1173_Click Count	4_Q1173_First Click	4_Q1173_Last Click	4_Q1173_Page Submit	4_Q1173_Click Count	5_Q1173_First Click	5_Q1173_Last Click	5_Q1173_Page Submit	5_Q1173_Click Count	6_Q1173_First Click	6_Q1173_Last Click	6_Q1173_Page Submit	6_Q1173_Click Count	7_Q1173_First Click	7_Q1173_Last Click	7_Q1173_Page Submit	7_Q1173_Click Count	8_Q1173_First Click	8_Q1173_Last Click	8_Q1173_Page Submit	8_Q1173_Click Count
03/24/2021 2:31 AM	03/24/2021 2:49 AM	0	119.18.2.33	100	1086	1	03/24/2021 2:49 AM	R_2s5OQjVKkU5eZks					-33.8591003417969	151.2001953125	anonymous	EN	1
03/24/2021 5:59 PM	03/24/2021 6:17 PM	0	193.119.61.127	100	1091	1	03/24/2021 6:17 PM	R_2dgLf1k77nH3vHI					-35.2696990966797	149.137512207031	anonymous	EN	1
03/24/2021 6:49 PM	03/24/2021 7:10 PM	0	150.203.2.253	100	1260	1	03/24/2021 7:10 PM	R_2rJEjVAB08cBUBb					-35.2828063964844	149.128295898438	anonymous	EN	1
03/24/2021 8:20 PM	03/24/2021 8:43 PM	0	150.203.2.219	100	1365	1	03/24/2021 8:43 PM	R_2aqttWMl8sBRTrR					-35.2828063964844	149.128295898438	anonymous	EN	1
03/25/2021 4:29 AM	03/25/2021 4:52 AM	0	157.49.208.173	100	1350	1	03/25/2021 4:52 AM	R_2wBKtuZaJwwLWt1					13.0579071044922	80.1921081542969	anonymous	EN	1
03/25/2021 8:12 AM	03/25/2021 8:31 AM	0	14.202.203.115	100	1139	1	03/25/2021 8:31 AM	R_3j3cUpkCkEK1BDj					-31.9674072265625	115.862091064453	anonymous	EN	1	0	0	5.007	0	0	0	5.107	0	0	0	5.109	0	0	0	5.009	0	0	0	5.007	0	0	0	5.008	0	0	0	5.009	0	0	0	5.008	0
03/25/2021 8:39 PM	03/25/2021 9:03 PM	0	121.45.56.29	100	1433	1	03/25/2021 9:03 PM	R_SO6ImuYGQbc9XPj					-35.2696990966797	149.137512207031	anonymous	EN	1
03/25/2021 10:24 PM	03/25/2021 10:45 PM	0	150.203.2.199	100	1273	1	03/25/2021 10:45 PM	R_29su01QvNRSxKs1					-35.2828063964844	149.128295898438	anonymous	EN	1
03/28/2021 6:16 AM	03/28/2021 6:35 AM	0	150.203.2.205	100	1105	1	03/28/2021 6:35 AM	R_2mcdj2GPeIKa85b					-35.2828063964844	149.128295898438	anonymous	EN	1	0	0	5.011	0	0	0	5.012	0	0	0	5.017	0	0	0	5.017	0	0	0	5.009	0	0	0	5.12	0	0	0	5.01	0	0	0	5.011	0
03/28/2021 7:27 AM	03/28/2021 8:07 AM	0	158.51.96.23	100	2400	1	03/28/2021 8:07 AM	R_Tk3uCBE5qRuFs4h					34.0543975830078	-118.244003295898	anonymous	EN	1
03/28/2021 9:46 PM	03/28/2021 10:11 PM	0	1.157.51.123	100	1478	1	03/28/2021 10:11 PM	R_3R4RmUV9sj5QW93					-35.2828063964844	149.128295898438	anonymous	EN	1
03/29/2021 1:11 AM	03/29/2021 1:29 AM	0	103.125.234.111	100	1085	1	03/29/2021 1:30 AM	R_12MhdJFGn9ZRLRY					35.6864929199219	139.745788574219	anonymous	EN	1
03/29/2021 8:41 PM	03/29/2021 9:03 PM	0	194.193.41.124	100	1319	1	03/29/2021 9:03 PM	R_OO0XBPexPlPWuRz					-35.2696990966797	149.137512207031	anonymous	EN	1
03/30/2021 7:07 AM	03/30/2021 7:24 AM	0	115.69.3.92	100	1037	1	03/30/2021 7:24 AM	R_5A6KJdokhqZIKpX					-33.4940032958984	143.210388183594	anonymous	EN	1
03/30/2021 4:48 PM	03/30/2021 5:23 PM	0	144.138.153.37	100	2108	1	03/30/2021 5:23 PM	R_2TRdS2zt3pYWaLB					-35.2828063964844	149.128295898438	anonymous	EN	1	0	0	5.007	0	0	0	5.007	0	0	0	5.007	0	0	0	5.009	0	0	0	5.008	0	0	0	5.008	0	0	0	5.01	0	0	0	5.008	0
03/31/2021 8:22 PM	03/31/2021 8:46 PM	0	220.244.247.129	100	1436	1	03/31/2021 8:46 PM	R_11jYfzytRUOUGoU					-35.2696990966797	149.137512207031	anonymous	EN	1
04/02/2021 9:31 PM	04/02/2021 9:55 PM	0	110.33.39.138	100	1400	1	04/02/2021 9:55 PM	R_2fjwcApko6iSoqF					-35.2828063964844	149.128295898438	anonymous	EN	1
03/28/2021 3:27 AM	03/28/2021 3:36 AM	0	150.203.2.208	43	533	0	04/04/2021 3:36 AM	R_21ofcYlakVlIhol							anonymous	EN	1
03/28/2021 8:01 PM	03/28/2021 8:07 PM	0	150.203.68.74	39	328	0	04/04/2021 8:07 PM	R_3NWF7zW4X2mTttt							anonymous	EN	1
04/05/2021 8:53 PM	04/05/2021 9:13 PM	0	103.153.242.227	100	1228	1	04/05/2021 9:13 PM	R_2fdmitKinGytHTy					-24.5121002197266	150.578002929688	anonymous	EN	1
04/05/2021 9:28 PM	04/05/2021 9:51 PM	0	150.203.68.120	100	1349	1	04/05/2021 9:51 PM	R_2SuZjQ2jC73C5Ml					-35.2828063964844	149.128295898438	anonymous	EN	1
04/05/2021 11:38 PM	04/06/2021 12:18 AM	0	121.219.101.134	100	2391	1	04/06/2021 12:18 AM	R_28HT8UXKyGunEOf					-37.8372039794922	144.935394287109	anonymous	EN	1
04/06/2021 12:02 AM	04/06/2021 12:20 AM	0	111.220.25.63	100	1027	1	04/06/2021 12:20 AM	R_8epLvwpJOmTDVBv					-35.2828063964844	149.128295898438	anonymous	EN	1	0	0	5.01	0	0	0	5.111	0	0	0	5.009	0	4.476	4.476	5.119	1	0	0	5.006	0	0	0	5.007	0	0	0	5.113	0	0	0	5.005	0
04/06/2021 12:17 AM	04/06/2021 12:35 AM	0	115.70.22.165	100	1080	1	04/06/2021 12:35 AM	R_3MizH7LkYxV90nm					-37.8103942871094	144.954406738281	anonymous	EN	1
04/06/2021 12:59 AM	04/06/2021 1:21 AM	0	110.150.76.76	100	1339	1	04/06/2021 1:21 AM	R_6AmUVi9Ew0UhBER					-33.8348999023438	151.232513427734	anonymous	EN	1
04/06/2021 1:29 AM	04/06/2021 1:47 AM	0	114.75.84.131	100	1066	1	04/06/2021 1:47 AM	R_3n13eVb3x3rWVM4					-33.7064056396484	150.959594726563	anonymous	EN	1
04/06/2021 3:12 AM	04/06/2021 3:36 AM	0	150.203.2.239	100	1457	1	04/06/2021 3:36 AM	R_1gIxrV0qGCBduk1					-35.2828063964844	149.128295898438	anonymous	EN	1
04/06/2021 8:19 AM	04/06/2021 8:40 AM	0	83.148.64.230	100	1225	1	04/06/2021 8:40 AM	R_31uUps5aYbSJtF7					42.6945953369141	23.3292999267578	anonymous	EN	1
04/06/2021 7:37 PM	04/06/2021 8:03 PM	0	150.203.68.77	100	1521	1	04/06/2021 8:03 PM	R_1mLtSUplXBmaeU5					-35.2828063964844	149.128295898438	anonymous	EN	1
04/06/2021 6:22 PM	04/06/2021 8:57 PM	0	150.203.65.153	100	9303	1	04/06/2021 8:57 PM	R_3lzSJx328ahSKGT					-35.2828063964844	149.128295898438	anonymous	EN	1
04/06/2021 10:38 PM	04/06/2021 10:59 PM	0	1.40.209.44	100	1231	1	04/06/2021 10:59 PM	R_3KUVBj0yA1VaoO2					-33.8591003417969	151.2001953125	anonymous	EN	1
04/07/2021 3:41 AM	04/07/2021 4:09 AM	0	203.173.5.222	100	1714	1	04/07/2021 4:09 AM	R_2sTRxynxf1RLr5B					-35.2696990966797	149.137512207031	anonymous	EN	1
04/07/2021 6:36 AM	04/07/2021 7:01 AM	0	124.171.106.250	100	1500	1	04/07/2021 7:01 AM	R_2tAwFsPAiwIjirk					-35.2696990966797	149.137512207031	anonymous	EN	1
04/07/2021 7:49 PM	04/07/2021 8:06 PM	0	60.242.213.31	100	1026	1	04/07/2021 8:06 PM	R_2DNQzLBG9JK15lC					-33.8672027587891	151.19970703125	anonymous	EN	1	0	0	5.006	0	0	0	5.009	0	0	0	5.009	0	0	0	5.011	0	0	0	5.008	0	0	0	5.01	0	0	0	5.009	0	0	0	5.01	0
04/07/2021 8:04 PM	04/07/2021 8:25 PM	0	101.112.4.101	100	1260	1	04/07/2021 8:25 PM	R_2ScQqjpDNSQEkNK					-33.7075958251953	150.828491210938	anonymous	EN	1
04/07/2021 8:36 PM	04/07/2021 8:53 PM	0	58.109.126.44	100	1030	1	04/07/2021 8:53 PM	R_2QLMINGaNBIe3rg					-35.2828063964844	149.128295898438	anonymous	EN	1
04/07/2021 8:52 PM	04/07/2021 9:37 PM	0	111.220.91.128	100	2670	1	04/07/2021 9:37 PM	R_1hKdnpSx00Ev4uh					-35.2696990966797	149.137512207031	anonymous	EN	1
04/08/2021 6:26 PM	04/08/2021 6:47 PM	0	120.153.236.77	100	1257	1	04/08/2021 6:47 PM	R_3jeASkmKnplyFLQ					-27.4732055664063	153.021514892578	anonymous	EN	1
04/08/2021 11:35 PM	04/09/2021 12:02 AM	0	121.211.118.80	100	1598	1	04/09/2021 12:02 AM	R_1qXxo0mGPOddmD5					-33.968994140625	151.257110595703	anonymous	EN	1
04/09/2021 12:27 AM	04/09/2021 12:45 AM	0	220.233.199.49	100	1041	1	04/09/2021 12:45 AM	R_1LT0L7XpHBco2hz					-33.8591003417969	151.2001953125	anonymous	EN	1	0	0	5.108	0	0	0	5.012	0	0	0	5.108	0	0	0	5.107	0	0	0	5.009	0	0	0	5.009	0	0	0	5.008	0	0	0	5.009	0
04/09/2021 6:59 AM	04/09/2021 7:16 AM	0	119.18.2.43	100	1075	1	04/09/2021 7:17 AM	R_2fljs7lhWdwEjMv					-33.8591003417969	151.2001953125	anonymous	EN	1
04/09/2021 1:43 PM	04/09/2021 2:00 PM	0	75.66.14.132	100	1015	1	04/09/2021 2:00 PM	R_2cjfmae3fcr69n3					35.1387023925781	-90.0094985961914	anonymous	EN	1
04/10/2021 9:32 PM	04/10/2021 10:04 PM	0	1.161.146.242	100	1882	1	04/10/2021 10:04 PM	R_s6eJnYA0lXffckh					25.0478057861328	121.531799316406	anonymous	EN	1
04/11/2021 9:59 PM	04/11/2021 10:18 PM	0	150.203.2.218	100	1158	1	04/11/2021 10:18 PM	R_2tLRy65vGVwj0bw					-35.2828063964844	149.128295898438	anonymous	EN	1
04/12/2021 9:00 PM	04/12/2021 9:20 PM	0	203.206.20.210	100	1171	1	04/12/2021 9:20 PM	R_3p9iiippKTY25rn					-35.2696990966797	149.137512207031	anonymous	EN	1
04/05/2021 9:51 PM	04/05/2021 9:52 PM	0	150.203.68.120	0	5	0	04/12/2021 9:52 PM	R_Ab7llk5zwbdpfFv							anonymous	EN
04/12/2021 9:53 PM	04/12/2021 10:15 PM	0	150.203.68.21	100	1306	1	04/12/2021 10:15 PM	R_1NCcZEJwqZx2Dyo					-35.2828063964844	149.128295898438	anonymous	EN	1
04/05/2021 10:18 PM	04/05/2021 10:24 PM	0	157.49.220.83	39	380	0	04/12/2021 10:24 PM	R_siHEQJAV1vQBrNL							anonymous	EN	1
04/06/2021 12:19 AM	04/06/2021 12:19 AM	0	121.219.101.134	1	20	0	04/13/2021 12:19 AM	R_1EcxeJCkdjbCY10							anonymous	EN	1
04/06/2021 12:36 AM	04/06/2021 12:36 AM	0	115.70.22.165	1	33	0	04/13/2021 12:36 AM	R_12QZXLYbr1CdITp							anonymous	EN	1
04/13/2021 9:39 PM	04/13/2021 10:05 PM	0	203.214.72.171	100	1523	1	04/13/2021 10:05 PM	R_2rYJBWYFS63Jtzs					-35.2696990966797	149.137512207031	anonymous	EN	1
04/06/2021 10:12 PM	04/06/2021 10:13 PM	0	144.138.153.37	1	26	0	04/13/2021 10:13 PM	R_1E749CEeWPnfjzb							anonymous	EN	1
04/14/2021 1:43 AM	04/14/2021 2:14 AM	0	119.18.1.134	100	1861	1	04/14/2021 2:14 AM	R_poYefnxOIhSpRO9					-33.8672027587891	151.19970703125	anonymous	EN	1
04/07/2021 8:54 PM	04/07/2021 8:55 PM	0	58.109.126.44	2	79	0	04/14/2021 8:55 PM	R_1gMx70Uj3xTeHDu							anonymous	EN	1
04/14/2021 8:38 PM	04/14/2021 9:03 PM	0	150.203.68.66	100	1498	1	04/14/2021 9:03 PM	R_10pZPYHJ8rLyRg3					-35.2828063964844	149.128295898438	anonymous	EN	1
04/15/2021 1:38 AM	04/15/2021 1:55 AM	0	150.203.68.66	100	1008	1	04/15/2021 1:55 AM	R_1ih347Runfsj4y0					-35.2828063964844	149.128295898438	anonymous	EN	1
04/06/2021 12:21 AM	04/08/2021 7:20 AM	0	111.220.25.63	2	197957	0	04/15/2021 7:20 AM	R_2EFa8Ovwk6HK8ER							anonymous	EN	1
04/15/2021 7:49 AM	04/15/2021 8:09 AM	0	130.56.120.50	100	1194	1	04/15/2021 8:09 AM	R_2VQqWv8tPbI6L7r					-35.2828063964844	149.128295898438	anonymous	EN	1	0	0	5.007	0	0	0	5.009	0	0	0	5.008	0	0	0	5.108	0	0	0	5.01	0	0	0	5.008	0	0	0	5.008	0	0	0	5.011	0
04/15/2021 6:16 PM	04/15/2021 6:41 PM	0	203.214.73.111	100	1511	1	04/15/2021 6:41 PM	R_25XUijqOyOtFnaU					-35.2696990966797	149.137512207031	anonymous	EN	1
04/15/2021 8:00 PM	04/15/2021 8:25 PM	0	118.208.176.43	100	1536	1	04/15/2021 8:25 PM	R_1d79OksAOo0yQEG					-35.2696990966797	149.137512207031	anonymous	EN	1	0	0	5.107	0	0	0	5.111	0	0	0	5.106	0	0	0	5.012	0	0	0	5.008	0	0	0	5.008	0	0	0	5.009	0	0	0	5.005	0
04/16/2021 1:08 AM	04/16/2021 1:30 AM	0	1.157.77.152	100	1373	1	04/16/2021 1:31 AM	R_A5nRicoHYv2u7iF					-35.2828063964844	149.128295898438	anonymous	EN	1
04/16/2021 11:18 PM	04/16/2021 11:42 PM	0	136.153.22.69	100	1466	1	04/16/2021 11:42 PM	R_22CYvSO3vRYnmlS					-35.2696990966797	149.137512207031	anonymous	EN	1
04/17/2021 3:36 AM	04/17/2021 3:54 AM	0	150.203.2.221	100	1070	1	04/17/2021 3:54 AM	R_2zSnfk00TXDDSNL					-35.2828063964844	149.128295898438	anonymous	EN	1
04/17/2021 5:11 AM	04/17/2021 5:32 AM	0	150.203.68.113	100	1264	1	04/17/2021 5:32 AM	R_3HOhRXHG5M9m2Wo					-35.2828063964844	149.128295898438	anonymous	EN	1
04/10/2021 8:55 AM	04/10/2021 9:13 AM	0	220.245.135.138	39	1099	0	04/17/2021 9:13 AM	R_5oJgjcSK4f5Um5P							anonymous	EN	1
04/17/2021 9:34 AM	04/17/2021 10:04 AM	0	150.203.2.50	100	1800	1	04/17/2021 10:04 AM	R_2U0cnrfjlTKUbhq					-35.2828063964844	149.128295898438	anonymous	EN	1
04/18/2021 11:01 PM	04/18/2021 11:18 PM	0	150.203.2.227	100	1042	1	04/18/2021 11:18 PM	R_9Y4D3ZTY4ZyGU1z					-35.2828063964844	149.128295898438	anonymous	EN	1	0	0	5.112	0	0	0	5.015	0	0	0	5.009	0	0	0	5.011	0	0	0	5.009	0	0	0	5.011	0	0	0	5.008	0	0	0	5.007	0
04/19/2021 5:40 AM	04/19/2021 6:06 AM	0	150.203.2.229	100	1602	1	04/19/2021 6:06 AM	R_2SJOxkSY9B3sHYE					-35.2828063964844	149.128295898438	anonymous	EN	1
04/20/2021 6:27 PM	04/20/2021 6:53 PM	0	150.203.2.216	100	1570	1	04/20/2021 6:53 PM	R_1SnwwxuS6l8dVn3					-35.2828063964844	149.128295898438	anonymous	EN	1
04/20/2021 8:17 PM	04/20/2021 8:36 PM	0	150.203.2.214	100	1103	1	04/20/2021 8:36 PM	R_2CKwDGQ6sMVL1v0					-35.2828063964844	149.128295898438	anonymous	EN	1
04/20/2021 9:07 PM	04/20/2021 9:35 PM	0	121.45.204.60	100	1673	1	04/20/2021 9:35 PM	R_1Or8FFP5pOfWbBe					-35.2828063964844	149.128295898438	anonymous	EN	1
04/21/2021 7:27 PM	04/21/2021 8:03 PM	0	37.120.210.2	100	2164	1	04/21/2021 8:03 PM	R_D1t78Bmro15gbJL					35.6163940429688	139.742492675781	anonymous	EN	1
04/22/2021 6:52 PM	04/22/2021 7:28 PM	0	150.203.2.54	100	2136	1	04/22/2021 7:28 PM	R_22GoKzBTnUvIKyJ					-35.2828063964844	149.128295898438	anonymous	EN	1
04/22/2021 10:19 PM	04/22/2021 10:44 PM	0	203.214.36.104	100	1482	1	04/22/2021 10:44 PM	R_1KlPVISFQ8r23jP					-35.2828063964844	149.128295898438	anonymous	EN	1
04/17/2021 5:35 AM	04/17/2021 5:36 AM	0	150.203.68.113	1	11	0	04/24/2021 5:36 AM	R_3nAhW3dRIVItfmV							anonymous	EN	1
04/24/2021 5:49 AM	04/24/2021 6:13 AM	0	1.157.3.16	100	1402	1	04/24/2021 6:13 AM	R_29iTU9bbGzb3eYK					-35.2696990966797	149.137512207031	anonymous	EN	1
04/17/2021 4:19 AM	04/17/2021 7:32 PM	0	150.203.2.193	46	54790	0	04/24/2021 7:32 PM	R_2CvwZswsM1qD5ax							anonymous	EN	1
04/25/2021 3:17 AM	04/25/2021 3:48 AM	0	150.203.2.53	100	1911	1	04/25/2021 3:48 AM	R_DvPTQAQ87ZFYayZ					-35.2828063964844	149.128295898438	anonymous	EN	1
04/25/2021 7:50 PM	04/25/2021 8:21 PM	0	219.90.170.118	100	1829	1	04/25/2021 8:21 PM	R_2g8YrAEdc719FL3					-35.2696990966797	149.137512207031	anonymous	EN	1
04/25/2021 9:08 PM	04/25/2021 9:34 PM	0	103.126.139.218	100	1550	1	04/25/2021 9:34 PM	R_1g1j1MaB2mFIa42					1.30239868164063	103.785705566406	anonymous	EN	1
04/26/2021 3:57 AM	04/26/2021 4:35 AM	0	150.203.2.209	100	2255	1	04/26/2021 4:35 AM	R_1SJ3gByWFbZWXf3					-35.2828063964844	149.128295898438	anonymous	EN	1
04/26/2021 4:46 AM	04/26/2021 5:03 AM	0	124.171.96.156	100	1004	1	04/26/2021 5:03 AM	R_cCIqAeVjquUkfJL					-35.2696990966797	149.137512207031	anonymous	EN	1
04/26/2021 4:29 AM	04/26/2021 6:21 AM	0	103.226.224.27	100	6729	1	04/26/2021 6:21 AM	R_DiZP5MQpq0LgAyR					28.614501953125	77.3063049316406	anonymous	EN	1
04/19/2021 5:57 AM	04/19/2021 8:24 PM	0	172.105.254.72	72	52012	0	04/26/2021 8:24 PM	R_3Kr2tQMQU4mMaBo							anonymous	EN	1
04/26/2021 11:48 PM	04/27/2021 12:09 AM	0	150.203.2.206	100	1260	1	04/27/2021 12:09 AM	R_1GJQCOdi1DQgNd4					-35.2828063964844	149.128295898438	anonymous	EN	1
04/27/2021 4:38 AM	04/27/2021 4:58 AM	0	150.203.2.246	100	1219	1	04/27/2021 4:58 AM	R_2BbUMpz0xxHu5Yu					-35.2828063964844	149.128295898438	anonymous	EN	1
04/27/2021 4:50 AM	04/27/2021 5:10 AM	0	150.203.2.249	100	1189	1	04/27/2021 5:10 AM	R_2ZHSL6apBCQittC					-35.2828063964844	149.128295898438	anonymous	EN	1	0	0	5.117	0	0	0	5.007	0	0	0	5.108	0	0	0	5.008	0	0	0	5.007	0	0	0	5.012	0	0	0	5.118	0	0	0	5.007	0
04/27/2021 7:21 PM	04/27/2021 7:47 PM	0	150.203.68.123	100	1544	1	04/27/2021 7:47 PM	R_3CUgVuJqtDwJUdV					-35.2828063964844	149.128295898438	anonymous	EN	1
04/27/2021 7:27 PM	04/27/2021 7:47 PM	0	150.203.68.21	100	1169	1	04/27/2021 7:47 PM	R_3wvkt7KxK9YxieJ					-35.2828063964844	149.128295898438	anonymous	EN	1
04/27/2021 7:52 PM	04/27/2021 8:14 PM	0	150.203.2.210	100	1296	1	04/27/2021 8:14 PM	R_2f6yjScBOGeuyxX					-35.2828063964844	149.128295898438	anonymous	EN	1
04/27/2021 7:47 PM	04/27/2021 8:28 PM	0	150.203.68.21	100	2461	1	04/27/2021 8:28 PM	R_1l9qTe7iQX3aDSo					-35.2828063964844	149.128295898438	anonymous	EN	1
04/20/2021 8:37 PM	04/20/2021 8:38 PM	0	150.203.2.214	12	70	0	04/27/2021 8:38 PM	R_3jcAag48PRA2ez8							anonymous	EN	1
04/27/2021 9:24 PM	04/27/2021 9:46 PM	0	150.203.2.215	100	1329	1	04/27/2021 9:46 PM	R_1eOY1EhBu8od9Xk					-35.2828063964844	149.128295898438	anonymous	EN	1
04/22/2021 4:56 AM	04/22/2021 5:00 AM	0	49.180.174.168	39	272	0	04/29/2021 5:00 AM	R_qOrfADuFdXZ8bhT							anonymous	EN	1	1.726	4.392	5.111	3	4.276	4.962	5.006	4	0	0	5.007	0	0.065	4.888	5.008	10	0	0	5.009	0	1.649	4.52	5.008	3	3.919	4.721	5.111	3	4.721	4.883	5.007	2
04/29/2021 7:50 AM	04/29/2021 8:18 AM	0	150.203.2.48	100	1714	1	04/29/2021 8:18 AM	R_Tos2jlO84RnQUXn					-35.2828063964844	149.128295898438	anonymous	EN	1
04/29/2021 9:29 PM	04/29/2021 9:55 PM	0	150.203.2.201	100	1528	1	04/29/2021 9:55 PM	R_ONiZeped3TsFZYt					-35.2828063964844	149.128295898438	anonymous	EN	1	0	0	5.011	0	0	0	5.006	0	0	0	5.007	0	0	0	5.108	0	0	0	5.012	0	0	0	5.009	0	0	0	5.111	0	0	0	5.012	0
04/30/2021 3:00 AM	04/30/2021 3:21 AM	0	220.240.245.48	100	1239	1	04/30/2021 3:21 AM	R_22y2PsjqUZp0rQO					-35.2696990966797	149.137512207031	anonymous	EN	1
04/30/2021 5:41 AM	04/30/2021 6:04 AM	0	103.41.38.164	100	1357	1	04/30/2021 6:04 AM	R_D94BiBDpx36XKbD					31.3300018310547	75.5843963623047	anonymous	EN	1
05/01/2021 4:19 AM	05/01/2021 4:40 AM	0	111.220.27.226	100	1241	1	05/01/2021 4:40 AM	R_reTexHiShJishX3					-35.2357025146484	149.066986083984	anonymous	EN	1	0	0	5.008	0	0.597	4.065	5.108	3	0	0	5.009	0	0	0	5.008	0	0	0	5.008	0	0	0	5.009	0	0	0	5.107	0	0	0	5.008	0
05/02/2021 9:17 PM	05/02/2021 9:35 PM	0	101.178.211.113	100	1082	1	05/02/2021 9:35 PM	R_3q8ao4cO5RG46fY					-35.2828063964844	149.128295898438	anonymous	EN	1
05/03/2021 5:07 AM	05/03/2021 5:31 AM	0	124.179.27.10	100	1452	1	05/03/2021 5:31 AM	R_2PyQUADEWUJa6Cc					-35.1495971679688	149.227996826172	anonymous	EN	1
04/26/2021 10:03 AM	04/26/2021 10:03 AM	0	103.226.224.27	1	13	0	05/03/2021 10:03 AM	R_1esDC2tpa5gOQNJ							anonymous	EN	1
04/27/2021 9:04 PM	04/27/2021 9:05 PM	0	150.203.2.201	1	93	0	05/04/2021 9:05 PM	R_2tgtPOe52kwldsN							anonymous	EN	1
05/04/2021 11:50 PM	05/05/2021 2:02 AM	0	150.203.2.235	100	7904	1	05/05/2021 2:02 AM	R_3ithp1yEg82nK7P					-35.2828063964844	149.128295898438	anonymous	EN	1
05/05/2021 3:41 AM	05/05/2021 4:10 AM	0	61.69.151.112	100	1768	1	05/05/2021 4:10 AM	R_24pkkrcBob6JLnb					-35.2696990966797	149.137512207031	anonymous	EN	1
05/05/2021 3:54 AM	05/05/2021 4:14 AM	0	58.178.6.189	100	1229	1	05/05/2021 4:14 AM	R_2mL6OGvxNsEaR8Z					-33.8562927246094	151.212188720703	anonymous	EN	1
05/05/2021 11:08 PM	05/05/2021 11:25 PM	0	150.203.68.40	100	1014	1	05/05/2021 11:25 PM	R_3lXmzYpXeRq0XID					-35.2828063964844	149.128295898438	anonymous	EN	1	0	0	5.021	0	0	0	5.013	0	0	0	5.014	0	0	0	5.017	0	0	0	5.112	0	0	0	5.011	0	0	0	5.012	0	0	0	5.01	0
05/07/2021 6:24 AM	05/07/2021 6:42 AM	0	111.220.91.128	100	1080	1	05/07/2021 6:42 AM	R_3g7uxKH2lWVSKUw					-35.2828063964844	149.128295898438	anonymous	EN	1
05/08/2021 2:18 AM	05/08/2021 2:43 AM	0	45.77.169.90	100	1496	1	05/08/2021 2:43 AM	R_2wFQEFLdGiQ1drC					1.29289245605469	103.854705810547	anonymous	EN	1
05/08/2021 4:05 AM	05/08/2021 4:24 AM	0	210.3.135.50	100	1117	1	05/08/2021 4:24 AM	R_3HAG6F4fetsMZBV					22.2908020019531	114.150085449219	anonymous	EN	1
05/01/2021 5:49 AM	05/01/2021 6:01 AM	0	150.203.2.245	43	699	0	05/08/2021 6:01 AM	R_1j8Gs2S6fzbFOA0							anonymous	EN	1
05/08/2021 5:41 AM	05/08/2021 6:09 AM	0	110.174.151.165	100	1670	1	05/08/2021 6:09 AM	R_2vkWoQsn82MuB0h					-35.2828063964844	149.128295898438	anonymous	EN	1
05/09/2021 12:37 AM	05/09/2021 12:58 AM	0	122.175.169.234	100	1237	1	05/09/2021 12:58 AM	R_20MP5BpZUMbJWQg					21.2333068847656	81.63330078125	anonymous	EN	1	0	0	5.017	0	0	0	5.111	0	0	0	5.014	0	0	0	5.008	0	0	0	5.007	0	0	0	5.017	0	0.38	0.38	5.008	1	0	0	5.01	0
05/09/2021 7:31 AM	05/09/2021 8:01 AM	0	47.241.186.174	100	1773	1	05/09/2021 8:01 AM	R_2V2aQYckkNvrHWb					1.36729431152344	103.801391601563	anonymous	EN	1
05/09/2021 8:09 AM	05/09/2021 8:37 AM	0	150.203.2.249	100	1624	1	05/09/2021 8:37 AM	R_3hbgsrtKyCn8xOr					-35.2828063964844	149.128295898438	anonymous	EN	1
05/09/2021 10:13 PM	05/09/2021 10:44 PM	0	103.44.33.160	100	1879	1	05/09/2021 10:44 PM	R_2VNQqpghjWIedtF					-37.8023986816406	144.965911865234	anonymous	EN	1
05/10/2021 9:11 PM	05/10/2021 9:33 PM	0	118.208.181.159	100	1339	1	05/10/2021 9:33 PM	R_3G9YT3bZnTUwIVr					-35.2696990966797	149.137512207031	anonymous	EN	1
05/11/2021 1:20 AM	05/11/2021 1:38 AM	0	183.129.186.242	100	1045	1	05/11/2021 1:38 AM	R_11clHAUfJ7BNa7o					30.2993927001953	120.161193847656	anonymous	EN	1
05/11/2021 5:56 AM	05/11/2021 6:25 AM	0	149.167.134.123	100	1731	1	05/11/2021 6:25 AM	R_UrNwwXlxq8GHHTH					-33.8562927246094	151.212188720703	anonymous	EN	1
05/11/2021 6:54 PM	05/11/2021 7:13 PM	0	150.203.2.220	100	1110	1	05/11/2021 7:13 PM	R_3JnjtyIPCsEotJh					-35.2828063964844	149.128295898438	anonymous	EN	1
05/11/2021 6:40 PM	05/11/2021 7:17 PM	0	150.203.2.201	100	2260	1	05/11/2021 7:17 PM	R_d4OKAU3n5ZitQ1b					-35.2828063964844	149.128295898438	anonymous	EN	1
05/12/2021 8:36 PM	05/12/2021 9:27 PM	0	13.209.72.17	100	3053	1	05/12/2021 9:27 PM	R_1M0b5XZUmPdfWWu					37.4562072753906	126.728790283203	anonymous	EN	1
05/13/2021 2:16 AM	05/13/2021 2:55 AM	0	96.45.187.77	100	2342	1	05/13/2021 2:55 AM	R_1oyRO9PcpXvyQ95					34.0493927001953	-118.266098022461	anonymous	EN	1	0	0	6.946	0	0	0	5.014	0	3.769	4.725	5.156	2	0.762	4.347	5.009	2	3.186	3.186	5.115	1	0	0	5.011	0	0	0	5.127	0	0	0	5.016	0
05/13/2021 5:19 AM	05/13/2021 5:36 AM	0	111.220.24.139	100	1008	1	05/13/2021 5:36 AM	R_1DwIY13qVIaE4cD					-35.2696990966797	149.137512207031	anonymous	EN	1
05/13/2021 8:43 AM	05/13/2021 9:38 AM	0	43.225.10.163	100	3292	1	05/13/2021 9:38 AM	R_3Eg89n7JhQTNrmt					22.2908020019531	114.150085449219	anonymous	EN	1
05/05/2021 1:54 AM	05/07/2021 8:41 PM	0	150.203.2.242	39	240417	0	05/14/2021 8:41 PM	R_06UZSmIQTXadzON							anonymous	EN	1
05/07/2021 9:29 PM	05/07/2021 9:52 PM	0	183.229.196.31	74	1390	0	05/14/2021 9:52 PM	R_2EGB76nMUzVDMWV							anonymous	EN	1
05/08/2021 12:20 AM	05/08/2021 12:29 AM	0	150.203.68.16	43	512	0	05/15/2021 12:29 AM	R_2CryOHLdbAjGqsR							anonymous	EN	1
05/08/2021 4:24 AM	05/08/2021 4:25 AM	0	210.3.135.50	12	37	0	05/15/2021 4:25 AM	R_2Et2XbiiixLaX7B							anonymous	EN	1
05/16/2021 1:05 AM	05/16/2021 1:31 AM	0	139.177.225.240	100	1527	1	05/16/2021 1:31 AM	R_1mKsY9h0nhPEDsX					34.773193359375	113.721984863281	anonymous	EN	1
05/16/2021 4:29 AM	05/16/2021 5:02 AM	0	150.203.2.49	100	1972	1	05/16/2021 5:02 AM	R_1M6g3WNGMf4tvAf					-35.2828063964844	149.128295898438	anonymous	EN	1
05/16/2021 10:25 PM	05/16/2021 10:45 PM	0	27.109.109.243	100	1213	1	05/16/2021 10:45 PM	R_AnXCfcEzPrKD5wl					-33.8562927246094	151.212188720703	anonymous	EN	1
05/17/2021 5:57 AM	05/17/2021 4:05 PM	0	118.208.161.204	100	36459	1	05/17/2021 4:05 PM	R_3Jse8ywLJDPNy3P					-35.2696990966797	149.137512207031	anonymous	EN	1
05/17/2021 9:14 PM	05/17/2021 9:36 PM	0	203.214.78.50	100	1280	1	05/17/2021 9:36 PM	R_1CHl51HNGufhBJK					-35.2696990966797	149.137512207031	anonymous	EN	1
05/17/2021 11:01 PM	05/17/2021 11:23 PM	0	150.203.2.198	100	1339	1	05/17/2021 11:23 PM	R_cYGnrTEUFvkxrPj					-35.2828063964844	149.128295898438	anonymous	EN	1
05/18/2021 12:25 AM	05/18/2021 12:49 AM	0	150.203.2.214	100	1420	1	05/18/2021 12:49 AM	R_3g0cdYj4GqRCurf					-35.2828063964844	149.128295898438	anonymous	EN	1
05/18/2021 1:47 AM	05/18/2021 2:11 AM	0	124.156.100.241	100	1468	1	05/18/2021 2:11 AM	R_agSiMqRFzsZmdup					22.2908020019531	114.150085449219	anonymous	EN	1
05/18/2021 1:56 AM	05/18/2021 2:13 AM	0	150.203.2.251	100	982	1	05/18/2021 2:13 AM	R_OC4gAnWsJA4rOmJ					-35.2828063964844	149.128295898438	anonymous	EN	1
05/11/2021 3:47 AM	05/11/2021 4:06 AM	0	150.203.2.195	43	1113	0	05/18/2021 4:06 AM	R_2uO5Io9e3b1MMAG							anonymous	EN	1
05/18/2021 6:55 PM	05/18/2021 7:12 PM	0	150.203.2.219	100	1036	1	05/18/2021 7:12 PM	R_1obSroNcZu8ZeGe					-35.2828063964844	149.128295898438	anonymous	EN	1	0	0	5.01	0	0	0	5.107	0	0	0	5.008	0	0	0	5.008	0	0	0	5.009	0	0	0	5.009	0	0	0	5.111	0	0	0	5.11	0
05/11/2021 7:13 PM	05/11/2021 7:16 PM	0	150.203.2.220	30	194	0	05/18/2021 7:17 PM	R_3I9JEpAmSSOFmb8							anonymous	EN	1
05/18/2021 9:23 PM	05/18/2021 9:47 PM	0	150.203.2.207	100	1417	1	05/18/2021 9:47 PM	R_3D5dWpfJG3okOwu					-35.2828063964844	149.128295898438	anonymous	EN	1
05/19/2021 10:45 AM	05/19/2021 11:09 AM	0	101.112.95.133	100	1458	1	05/19/2021 11:09 AM	R_1ClGyYFHdaQ7TWy					-33.4378051757813	151.388397216797	anonymous	EN	1
05/19/2021 6:43 PM	05/19/2021 7:00 PM	0	150.203.68.16	100	1030	1	05/19/2021 7:00 PM	R_CftCORyLrNTDszL					-35.2828063964844	149.128295898438	anonymous	EN	1
05/20/2021 2:27 AM	05/20/2021 2:50 AM	0	101.112.80.180	100	1381	1	05/20/2021 2:50 AM	R_eJUZi4D4vQtyFjP					-33.8135070800781	151.10888671875	anonymous	EN	1
05/20/2021 4:23 AM	05/20/2021 4:41 AM	0	1.129.110.49	100	1049	1	05/20/2021 4:41 AM	R_TiMiAFtwgiXbgxr					-33.860107421875	151.210113525391	anonymous	EN	1
05/12/2021 9:19 AM	05/13/2021 11:36 AM	0	122.175.223.126	39	94592	0	05/20/2021 11:36 AM	R_20ZOl5I1OQ2F3FU							anonymous	EN	1
05/21/2021 3:58 AM	05/21/2021 4:29 AM	0	110.141.168.195	100	1867	1	05/21/2021 4:29 AM	R_2TvHFTTIwxtZ3V9					-35.2696990966797	149.137512207031	anonymous	EN	1
05/14/2021 11:24 PM	05/15/2021 12:50 AM	0	101.176.151.4	1	5202	0	05/22/2021 12:50 AM	R_3sbKiYlRm1J3vKg							anonymous	EN	1
05/22/2021 7:51 AM	05/22/2021 8:10 AM	0	137.189.240.17	100	1111	1	05/22/2021 8:10 AM	R_dbCcvCiEOl9kU37					22.3829040527344	114.177886962891	anonymous	EN	1
05/23/2021 8:57 PM	05/23/2021 11:17 PM	0	150.101.89.227	100	8398	1	05/23/2021 11:17 PM	R_2V1KNmKjczpF119					-34.9281005859375	138.599914550781	anonymous	EN	1	0	0	5.018	0	0	0	5.011	0	0	0	5.119	0	0	0	5.117	0	0	0	5.121	0	0	0	5.018	0	0	0	5.126	0	0	0	5.115	0
05/24/2021 12:55 AM	05/24/2021 1:14 AM	0	103.1.212.76	100	1124	1	05/24/2021 1:14 AM	R_2P2156IlHJN3xdL					-33.8979034423828	151.189697265625	anonymous	EN	1
05/24/2021 1:11 AM	05/24/2021 1:44 AM	0	150.203.2.51	100	1952	1	05/24/2021 1:44 AM	R_2pMj85VG5bPNVhg					-35.2828063964844	149.128295898438	anonymous	EN	1
05/24/2021 2:03 AM	05/24/2021 3:36 AM	0	150.203.68.29	100	5569	1	05/24/2021 3:36 AM	R_C1XiimnM6S5vDUJ					-35.2828063964844	149.128295898438	anonymous	EN	1
05/17/2021 7:18 AM	05/17/2021 7:48 AM	0	43.245.222.25	99	1782	0	05/24/2021 7:48 AM	R_3pomSG9O2Pa1eGr							anonymous	EN	1
05/24/2021 7:32 AM	05/24/2021 7:52 AM	0	150.203.66.159	100	1221	1	05/24/2021 7:52 AM	R_1In3EtBgyZmBPZp					-35.2828063964844	149.128295898438	anonymous	EN	1
05/24/2021 11:00 AM	05/24/2021 11:22 AM	0	14.192.208.62	100	1275	1	05/24/2021 11:22 AM	R_1rIZeQEoFdEnnwD					3.13980102539063	101.685302734375	anonymous	EN	1
05/24/2021 6:55 PM	05/24/2021 7:21 PM	0	1.157.27.209	100	1557	1	05/24/2021 7:21 PM	R_2VxwvYINUNO8Wfz					-35.2696990966797	149.137512207031	anonymous	EN	1
05/24/2021 8:34 PM	05/24/2021 8:51 PM	0	149.167.134.241	100	1041	1	05/24/2021 8:51 PM	R_2eOL0TkebOLUV0U					-33.8562927246094	151.212188720703	anonymous	EN	1
05/17/2021 9:36 PM	05/17/2021 9:37 PM	0	203.214.78.50	0	43	0	05/24/2021 9:37 PM	R_1my04GDsohiPnET							anonymous	EN
05/24/2021 9:40 PM	05/24/2021 10:00 PM	0	194.193.37.119	100	1233	1	05/24/2021 10:00 PM	R_2q494U23qjD8ZX0					-35.2696990966797	149.137512207031	anonymous	EN	1
05/24/2021 10:30 PM	05/24/2021 10:56 PM	0	150.203.2.238	100	1580	1	05/24/2021 10:56 PM	R_3ffpMCVJY7A9muI					-35.2828063964844	149.128295898438	anonymous	EN	1
05/25/2021 12:25 AM	05/25/2021 12:47 AM	0	150.203.68.102	100	1266	1	05/25/2021 12:47 AM	R_2qad2hTDpJMkCjh					-35.2828063964844	149.128295898438	anonymous	EN	1
05/25/2021 12:46 AM	05/25/2021 1:14 AM	0	150.203.2.250	100	1679	1	05/25/2021 1:14 AM	R_2THU254uG0wdDxO					-35.2828063964844	149.128295898438	anonymous	EN	1
05/25/2021 1:33 AM	05/25/2021 1:51 AM	0	110.33.107.209	100	1061	1	05/25/2021 1:51 AM	R_rpfN4s2fOHv0bQt					-35.2696990966797	149.137512207031	anonymous	EN	1
05/25/2021 2:13 AM	05/25/2021 2:47 AM	0	210.185.116.124	100	2051	1	05/25/2021 2:47 AM	R_2WwKtmVG8tBCcp5					-35.2828063964844	149.128295898438	anonymous	EN	1
05/25/2021 8:55 PM	05/25/2021 9:14 PM	0	150.203.68.116	100	1136	1	05/25/2021 9:14 PM	R_9NwS6syUXsPE4G5					-35.2828063964844	149.128295898438	anonymous	EN	1
05/25/2021 10:50 PM	05/25/2021 11:14 PM	0	103.142.140.33	100	1475	1	05/25/2021 11:14 PM	R_211JttUw5qRplgg					1.30360412597656	103.855407714844	anonymous	EN	1
05/26/2021 1:06 AM	05/26/2021 1:23 AM	0	150.203.2.207	100	1021	1	05/26/2021 1:23 AM	R_2nrbAVCUZvny5zz					-35.2828063964844	149.128295898438	anonymous	EN	1
05/26/2021 1:12 AM	05/26/2021 1:34 AM	0	210.83.69.147	100	1291	1	05/26/2021 1:34 AM	R_3ete8jxegChDqlJ					29.8782043457031	121.549499511719	anonymous	EN	1
05/26/2021 1:00 AM	05/26/2021 1:42 AM	0	150.203.2.52	100	2503	1	05/26/2021 1:42 AM	R_vOiYRdz5gi19yg1					-35.2828063964844	149.128295898438	anonymous	EN	1
05/26/2021 1:36 AM	05/26/2021 2:03 AM	0	220.191.168.22	100	1619	1	05/26/2021 2:03 AM	R_Q4YQxKJvwNuYag9					29.8782043457031	121.549499511719	anonymous	EN	1
05/26/2021 4:53 AM	05/26/2021 6:02 AM	0	150.203.68.68	100	4142	1	05/26/2021 6:02 AM	R_2TuEySxUdILpulb					-35.2828063964844	149.128295898438	anonymous	EN	1
05/19/2021 7:13 AM	05/19/2021 7:53 AM	0	150.203.2.222	39	2402	0	05/26/2021 7:54 AM	R_2X1KfmJ9MnTtfkk							anonymous	EN	1	0	0	5.007	0	0	0	5.01	0	0	0	5.106	0	0	0	5.012	0	0	0	5.108	0	0	0	5.011	0	0	0	5.012	0	0	0	5.007	0
05/26/2021 7:37 AM	05/26/2021 8:00 AM	0	207.46.130.71	100	1385	1	05/26/2021 8:00 AM	R_2f3rpAGorXoQHjZ					22.2908020019531	114.150085449219	anonymous	EN	1
05/26/2021 7:40 PM	05/26/2021 8:25 PM	0	150.203.2.53	100	2673	1	05/26/2021 8:25 PM	R_2XbuBb3prwbGaeI					-35.2828063964844	149.128295898438	anonymous	EN	1
05/26/2021 9:25 PM	05/26/2021 9:46 PM	0	150.203.68.61	100	1243	1	05/26/2021 9:46 PM	R_2dWPsAwfL0ChByC					-35.2828063964844	149.128295898438	anonymous	EN	1
05/19/2021 9:51 PM	05/19/2021 9:55 PM	0	1.145.49.84	39	230	0	05/26/2021 9:55 PM	R_1o0Vi90YopK71nx							anonymous	EN	1
05/26/2021 10:50 PM	05/26/2021 11:05 PM	0	150.203.68.25	100	947	1	05/26/2021 11:05 PM	R_b76Gw97dj8WBH0d					-35.2828063964844	149.128295898438	anonymous	EN	1
05/27/2021 12:39 AM	05/27/2021 1:01 AM	0	150.203.2.193	100	1319	1	05/27/2021 1:01 AM	R_31FwJKlA3iaCnmj					-35.2828063964844	149.128295898438	anonymous	EN	1
05/27/2021 12:57 AM	05/27/2021 1:18 AM	0	150.203.68.79	100	1249	1	05/27/2021 1:18 AM	R_1immAqmGCMVZw4r					-35.2828063964844	149.128295898438	anonymous	EN	1
05/20/2021 2:51 AM	05/20/2021 2:51 AM	0	101.112.80.180	1	13	0	05/27/2021 2:51 AM	R_1IuVeQ0tsvUaoPg							anonymous	EN	1
05/27/2021 5:30 AM	05/27/2021 6:06 AM	0	150.203.2.217	100	2167	1	05/27/2021 6:06 AM	R_21vUdoQ3LLQYxUF					-35.2828063964844	149.128295898438	anonymous	EN	1
05/27/2021 7:42 AM	05/27/2021 8:14 AM	0	69.172.74.124	100	1942	1	05/27/2021 8:14 AM	R_2uUM9l0UQGuQ1cp					22.2577972412109	114.165710449219	anonymous	EN	1
05/27/2021 10:34 PM	05/27/2021 11:07 PM	0	89.45.6.76	100	1992	1	05/27/2021 11:07 PM	R_26f1Ne80UjvUD19					22.2908020019531	114.150085449219	anonymous	EN	1
05/27/2021 11:50 PM	05/28/2021 12:06 AM	0	150.203.2.214	100	961	1	05/28/2021 12:06 AM	R_z7hjp7njLI3GjmN					-35.2828063964844	149.128295898438	anonymous	EN	1	0	0	5.107	0	0	0	5.007	0	0	0	5.112	0	0	0	5.107	0	0	0	5.111	0	0	0	5.008	0	0	0	5.008	0	0	0	5.008	0
05/27/2021 11:44 PM	05/28/2021 12:24 AM	0	150.203.2.244	100	2424	1	05/28/2021 12:24 AM	R_2y1KDMEDe6BChrq					-35.2828063964844	149.128295898438	anonymous	EN	1
05/28/2021 12:30 AM	05/28/2021 12:50 AM	0	150.203.2.221	100	1212	1	05/28/2021 12:50 AM	R_3j0y49dckiQRVZs					-35.2828063964844	149.128295898438	anonymous	EN	1
05/20/2021 7:54 PM	05/21/2021 3:52 AM	0	119.28.53.207	39	28712	0	05/28/2021 3:52 AM	R_3kGN8QrlQfL1odx							anonymous	EN	1
05/21/2021 4:15 AM	05/21/2021 4:21 AM	0	183.159.125.215	31	394	0	05/28/2021 4:21 AM	R_3PZW7MS1JKypWEl							anonymous	EN	1
05/26/2021 6:34 AM	05/28/2021 6:23 AM	0	103.126.139.220	100	172111	1	05/28/2021 6:23 AM	R_b9kmlkAAcUx2IIp					1.29820251464844	103.783599853516	anonymous	EN	1	0	0	5.015	0	0	0	5.012	0	0	0	5.007	0	0	0	5.008	0	0	0	5.106	0	0	0	5.106	0	0	0	5.111	0	0	0	5.006	0
05/28/2021 6:27 AM	05/28/2021 6:44 AM	0	103.126.139.220	100	1040	1	05/28/2021 6:44 AM	R_agYNsplk4o40trP					1.29820251464844	103.783599853516	anonymous	EN	1
05/28/2021 6:56 AM	05/28/2021 7:36 AM	0	103.126.139.220	100	2357	1	05/28/2021 7:36 AM	R_23eNhrcquIivc5B					1.29820251464844	103.783599853516	anonymous	EN	1
05/28/2021 7:31 AM	05/28/2021 7:51 AM	0	110.33.13.82	100	1212	1	05/28/2021 7:51 AM	R_z8aDchZVbATmbbr					-35.2696990966797	149.137512207031	anonymous	EN	1
05/28/2021 8:55 AM	05/28/2021 9:43 AM	0	114.250.23.78	100	2880	1	05/28/2021 9:43 AM	R_vBOQ4LO4SzytJqp					39.9284973144531	116.385009765625	anonymous	EN	1
05/28/2021 8:30 PM	05/28/2021 9:02 PM	0	150.203.2.49	100	1928	1	05/28/2021 9:02 PM	R_Rraj9CXDrG5gXId					-35.2828063964844	149.128295898438	anonymous	EN	1
05/28/2021 5:19 AM	05/29/2021 1:09 AM	0	150.203.2.231	100	71439	1	05/29/2021 1:09 AM	R_A6BLB6dygaETS8x					-35.2828063964844	149.128295898438	anonymous	EN	1	0	0	5.107	0	0	0	5.008	0	0	0	5.006	0	0	0	5.107	0	0	0	5.007	0	0	0	5.006	0	0	0	5.108	0	0	0	5.005	0
05/28/2021 12:14 AM	05/29/2021 11:31 PM	0	89.45.6.68	100	170242	1	05/29/2021 11:31 PM	R_b9QXFyxzKEcGHyp					22.2908020019531	114.150085449219	anonymous	EN	1
05/30/2021 4:09 AM	05/30/2021 4:33 AM	0	47.57.142.105	100	1450	1	05/30/2021 4:33 AM	R_1PZyErNiUMAHjVs					22.2908020019531	114.150085449219	anonymous	EN	1
05/26/2021 10:51 PM	05/30/2021 7:02 PM	0	150.203.2.220	100	331857	1	05/30/2021 7:02 PM	R_1MkolPHxPulXp0l					-35.2828063964844	149.128295898438	anonymous	EN	1
[truncated: 1,216 more columns]
